# Supplementary material for: Novel Candidate loci and Pathogenic Germline Variants Involved in Familial Hematological Malignancies Revealed by Whole-Exome Sequencing
Source: Cancers (Basel). 2023 Feb 2;15(3):944. doi: 10.3390/cancers15030944 (PMC9913276; doi:10.3390/cancers15030944)
Supplement: Supplementary file 1 [file cancers-15-00944-s001.zip › Supplementary Table S1.xlsx]

## Sheet: Cancer panel
Supplementary Table 1. Cancer related genes analyzed.
Suplementary Table 1
Gene	Gene-ID
ABCA4	NM_000350
ABCD1	NM_000033
ABI1	NM_001012750
ABL1	NM_007313
ABL2	NM_001136000
ACKR3	NM_020311
ACSL3	NM_004457
ACSL6	NM_001009185
AFF1	NM_001166693
AFF3	NM_001025108
AFF4	NM_014423
AKAP9	NM_005751
AKT1	NM_001014431
AKT2	NM_001243028
ALDH2	NM_001204889
ALK	NM_004304
AMER1	NM_152424
APC	NM_000038
ARHGAP26	NM_001135608
ARHGEF12	NM_001198665
ARID1A	NM_006015
ARID2	NM_001347839
ARID5B	NM_001244638
ARNT	NM_001197325
ASPSCR1	NM_001251888
ASXL1	NM_001164603
ATIC	NM_004044
ATM	NM_000051
ATRX	NM_000489
AXIN2	NM_004655
BAP1	NM_004656
BARD1	NM_000465
BCL10	NM_001320715
BCL11A	NM_018014
BCL11B	NM_001282237
BCL2	NM_000633
BCL3	NM_005178
BCL6	NM_001130845
BCL7A	NM_001024808
BCL9	NM_004326
BCOR	NM_001123383
BCR	NM_004327
BIRC3	NM_001165
BLM	NM_000057
BMP4	NM_001202
BMPR1A	NM_004329
BRAF	NM_004333
BRCA1	NM_007294
BRCA2	NM_000059
BRD3	NM_007371
BRD4	NM_001330384
BRIP1	NM_032043
BTG1	NM_001731
BTK	NM_000061
BUB1B	NM_001211
CAMTA1	NM_001195563
CANT1	NM_001159772
CARD11	NM_001324281
CARS	NM_001014437
CASP10	NM_001206524
CASP8	NM_001080124
CBFA2T3	NM_005187
CBFB	NM_001755
CBL	NM_005188
CBLB	NM_001321786
CBLC	NM_001130852
CCDC6	NM_005436
CCNB1IP1	NM_021178
CCND1	NM_053056
CCND2	NM_001759
CCND3	NM_001136017
CCNE1	NM_001238
CD274	NM_001267706
CD74	NM_001025158
CD79A	NM_001783
CD79B	NM_000626
CDC25A	NM_001789
CDC73	NM_024529
CDH1	NM_001317184
CDH11	NM_001308392
CDK12	NM_015083
CDK4	NM_000075
CDK6	NM_001145306
CDKN1A	NM_000389
CDKN1C	NM_000076
CDKN2A	NM_000077
CDKN2C	NM_001262
CDX2	NM_001265
CEBPA	NM_001285829
CHCHD7	NM_001011667
CHEK2	NM_001005735
CHIC2	NM_012110
CHN1	NM_001025201
CIC	NM_001304815
CIITA	NM_000246
CLP1	NM_001142597
CLTC	NM_001288653
CLTCL1	NM_001835
CNBP	NM_001127192
CNTRL	NM_001330762
COL1A1	NM_000088
COLCA2	NM_001136105
COX6C	NM_004374
CREB1	NM_001320793
CREB3L1	NM_052854
CREB3L2	NM_001253775
CREBBP	NM_001079846
CRLF2	NM_001012288
CRTC1	NM_001098482
CRTC3	NM_001042574
CTNNB1	NM_001098209
CYLD	NM_001042355
DAXX	NM_001141969
DDB2	NM_000107
DDIT3	NM_001195053
DDX10	NM_004398
DDX5	NM_001320595
DDX6	NM_001257191
DEK	NM_001134709
DICER1	NM_001195573
DIP2B	NM_173602
DIS3L2	NM_001257281
DKC1	NM_001142463
DNM2	NM_001005360
DNMT3A	NM_001320892
DUSP10	NM_007207
EBF1	NM_001290360
ECT2L	NM_001077706
EGFR	NM_001346897
EIF3H	NM_003756
EIF4A2	NM_001967
ELANE	NM_001972
ELF4	NM_001127197
ELL	NM_006532
ELN	NM_000501
EML4	NM_001145076
EP300	NM_001429
EPCAM	NM_002354
EPS15	NM_001159969
ERBB2	NM_001005862
ERCC1	NM_001166049
ERCC2	NM_000400
ERCC3	NM_000122
ERCC4	NM_005236
ERCC5	NM_000123
ERG	NM_001136154
ETV1	NM_001163147
ETV4	NM_001079675
ETV5	NM_004454
ETV6	NM_001987
EWSR1	NM_001163285
EXT1	NM_000127
EXT2	NM_000401
EZH2	NM_001203247
EZR	NM_001111077
FANCA	NM_000135
FANCB	NM_001018113
FANCC	NM_000136
FANCD2	NM_001018115
FANCE	NM_021922
FANCF	NM_022725
FANCG	NM_004629
FANCI	NM_001113378
FANCL	NM_001114636
FANCM	NM_001308133
FAP	NM_001291807
FBXO11	NM_001190274
FBXW7	NM_001013415
FCGR2B	NM_001002273
FCRL4	NM_031282
FEV	NM_017521
FGFR1	NM_001174063
FGFR1OP	NM_001278690
FGFR2	NM_000141
FGFR3	NM_000142
FH	NM_000143
FHIT	NM_001166243
FIP1L1	NM_001134937
FLCN	NM_144606
FLI1	NM_001167681
FLNA	NM_001110556
FLT3	NM_004119
FNBP1	NM_015033
FOXL2	NM_023067
FOXO1	NM_002015
FOXO3	NM_001455
FOXO4	NM_001170931
FOXP1	NM_001012505
FRG1	NM_004477
FRG2	NM_001005217
FRG2	NM_001286820
FSTL3	NM_005860
FUBP1	NM_001303433
FUS	NM_001170634
G6PC3	NM_001319945
GAR1	NM_018983
GAS7	NM_001130831
GATA1	NM_002049
GATA2	NM_001145661
GATA3	NM_001002295
GMPS	NM_003875
GNA11	NM_002067
GNAQ	NM_002072
GNAS	NM_000516
GOLGA5	NM_005113
GOPC	NM_001017408
GPC3	NM_001164617
GPHN	NM_001024218
GREM1	NM_001191322
H3F3A	NM_002107
HAX1	NM_001018837
HERPUD1	NM_001010989
HEY1	NM_001040708
HMGA2	NM_001300918
HNRNPA2B1	NM_002137
HOOK3	NM_032410
HOXA11	NM_005523
HOXA13	NM_000522
HOXA9	NM_152739
HOXB13	NM_006361
HOXC11	NM_014212
HOXC13	NM_017410
HOXD11	NM_021192
HOXD13	NM_000523
HRAS	NM_001130442
HSP90AA1	NM_001017963
HSP90AB1	NM_001271969
IDH1	NM_001282386
IDH2	NM_001289910
IGF2R	NM_000876
IKZF1	NM_001220765
IL2	NM_000586
IL21R	NM_021798
IL6ST	NM_001190981
IL7R	NM_002185
IRF4	NM_001195286
ITK	NM_005546
JAK1	NM_001320923
JAK2	NM_001322194
JAK3	NM_000215
JAZF1	NM_175061
JUN	NM_002228
KAT6A	NM_001305878
KAT6B	NM_001256468
KDM5A	NM_001042603
KDM5C	NM_001146702
KDM6A	NM_001291415
KDR	NM_002253
KDSR	NM_002035
KIAA1549	NM_001164665
KIF5B	NM_004521
KIT	NM_000222
KLF6	NM_001160124
KLK2	NM_001002231
KMT2A	NM_001197104
KMT2C	NM_170606
KMT2D	NM_003482
KRAS	NM_004985
KTN1	NM_001079521
LAMA5	NM_005560
LASP1	NM_001271608
LCK	NM_001042771
LCP1	NM_002298
LIFR	NM_001127671
LMO1	NM_001270428
LMO2	NM_001142315
LPP	NM_001167671
LRIG3	NM_001136051
LYL1	NM_005583
MAF	NM_001031804
MAFB	NM_005461
MALT1	NM_006785
MAML2	NM_032427
MAP2K1	NM_002755
MAP2K2	NM_030662
MAP2K4	NM_001281435
MAX	NM_001271068
MDM2	NM_001145337
MDM4	NM_001204171
MECOM	NM_001105077
MED12	NM_005120
MEN1	NM_000244
MET	NM_000245
MFN2	NM_001127660
MITF	NM_000248
MLF1	NM_001130156
MLH1	NM_000249
MLLT1	NM_005934
MLLT10	NM_001195626
MLLT11	NM_006818
MLLT3	NM_001286691
MLLT6	NM_005937
MN1	NM_002430
MNX1	NM_001165255
MPL	NM_005373
MSH2	NM_000251
MSH6	NM_000179
MSI2	NM_001322250
MSN	NM_002444
MTCP1	NM_001018025
MUC1	NM_001018016
MUTYH	NM_001048171
MYB	NM_001130172
MYC	NM_002467
MYCL	NM_001033081
MYCN	NM_001293228
MYD88	NM_001172566
MYNN	NM_001185118
NACA	NM_001113201
NBN	NM_001024688
NCKIPSD	NM_016453
NCOA1	NM_003743
NCOA2	NM_001321703
NCOA4	NM_001145260
NDRG1	NM_001135242
NF1	NM_000267
NF2	NM_000268
NFE2L2	NM_001145412
NFIB	NM_001190737
NFKB2	NM_001077494
NHP2	NM_001034833
NIN	NM_016350
NKX2-1	NM_001079668
NONO	NM_001145408
NOP10	NM_018648
NOTCH1	NM_017617
NOTCH2	NM_001200001
NPAT	NM_001321307
NPM1	NM_001037738
NR4A3	NM_006981
NRAS	NM_002524
NSD1	NM_022455
NTRK1	NM_001007792
NTRK3	NM_001007156
NUMA1	NM_001286561
NUP214	NM_001318324
NUP98	NM_005387
NUTM1	NM_001284292
NUTM2A	NM_001099338
NUTM2B	NM_001278495
OLIG2	NM_005806
OMD	NM_005014
OTX2	NM_001270523
P2RY8	NM_178129
PALB2	NM_024675
PALLD	NM_001166108
PATZ1	NM_014323
PAX3	NM_000438
PAX5	NM_001280547
PAX7	NM_001135254
PAX8	NM_003466
PBRM1	NM_018313
PBX1	NM_001204961
PCM1	NM_001315507
PCSK7	NM_004716
PDCD1LG2	NM_025239
PDE4DIP	NM_001002810
PDGFB	NM_002608
PDGFRA	NM_001347827
PDGFRB	NM_002609
PER1	NM_002616
PHF6	NM_001015877
PHOX2B	NM_003924
PICALM	NM_001008660
PIK3CA	NM_006218
PIK3R1	NM_001242466
PIM1	NM_001243186
PINK1	NM_032409
PLAG1	NM_001114634
PMEL	NM_001200053
PML	NM_002675
PMS1	NM_000534
PMS2	NM_000535
POLD1	NM_001256849
POLD3	NM_006591
POLE	NM_006231
POT1	NM_001042594
POU2AF1	NM_006235
POU5F1	NM_001173531
PPARG	NM_001330615
PPM1D	NM_003620
PPP2R1A	NM_014225
PRCC	NM_005973
PRDM1	NM_001198
PRDM16	NM_022114
PRF1	NM_001083116
PRKAR1A	NM_001276289
PRRX1	NM_006902
PSIP1	NM_001128217
PTCH1	NM_000264
PTEN	NM_000314
PTPN11	NM_001330437
RAB27A	NM_004580
RABEP1	NM_001083585
RAD50	NM_005732
RAD51B	NM_001321809
RAD51C	NM_002876
RAD51D	NM_001142571
RAF1	NM_002880
RAG1	NM_000448
RAG2	NM_000536
RALGDS	NM_001042368
RANBP17	NM_022897
RAP1GDS1	NM_001100426
RARA	NM_000964
RB1	NM_000321
RBM15	NM_001201545
RBM8A	NM_005105
RECQL4	NM_004260
REL	NM_001291746
RET	NM_020630
RHBDF2	NM_001005498
RHOH	NM_001278359
RHPN2	NM_033103
RMI2	NM_152308
RNF213	NM_001256071
ROS1	NM_002944
RPL11	NM_000975
RPL22	NM_000983
RPL35A	NM_000996
RPL5	NM_000969
RPN1	NM_002950
RPS19	NM_001022
RPS24	NM_001026
RPS7	NM_001011
RTEL1	NM_001283009
RUNX1	NM_001001890
SBDS	NM_016038
SCG5	NM_001144757
SCN9A	NM_002977
SDC4	NM_002999
SDHA	NM_001294332
SDHAF2	NM_017841
SDHB	NM_003000
SDHC	NM_001035511
SDHD	NM_001276503
SET	NM_001122821
SETD2	NM_014159
SF3B1	NM_001005526
SFPQ	NM_005066
SH2B3	NM_001291424
SH2D1A	NM_001114937
SH3GL1	NM_001199943
SHOC2	NM_001269039
SHROOM2	NM_001320663
SLC34A2	NM_001177998
SLC45A3	NM_033102
SMAD4	NM_005359
SMAD7	NM_001190821
SMARCA4	NM_001128844
SMARCB1	NM_001007468
SMC1A	NM_001281463
SMO	NM_005631
SNX29	NM_032167
SOCS1	NM_003745
SOS1	NM_005633
SOX2	NM_003106
SPECC1	NM_001033553
SRGAP3	NM_001033117
SRSF2	NM_001195427
SRSF3	NM_003017
SS18	NM_001007559
SS18L1	NM_001301778
SSX1	NM_001278691
SSX2	NM_001278697
SSX4	NM_005636
STK11	NM_000455
STX11	NM_003764
STXBP2	NM_001127396
SUFU	NM_001178133
SUZ12	NM_001321207
SYK	NM_001135052
TAF15	NM_003487
TAL1	NM_001287347
TAL2	NM_005421
TCEA1	NM_006756
TCF12	NM_001306219
TCF3	NM_001136139
TCF7L1	NM_031283
TCF7L2	NM_001146274
TCL1A	NM_001098725
TERT	NM_001193376
TET1	NM_030625
TET2	NM_001127208
TFE3	NM_001282142
TFG	NM_001007565
TFPT	NM_001321792
TFRC	NM_001128148
TGFBR1	NM_001130916
TGFBR2	NM_001024847
THRAP3	NM_001321471
TINF2	NM_001099274
TLX1	NM_001195517
TLX3	NM_021025
TMEM127	NM_001193304
TMPRSS2	NM_001135099
TNFAIP3	NM_001270507
TNFRSF14	NM_001297605
TNFRSF17	NM_001192
TOP1	NM_003286
TP53	NM_000546
TPM3	NM_001043351
TPM4	NM_001145160
TPR	NM_003292
TRIM24	NM_003852
TRIM27	NM_006510
TRIM33	NM_015906
TRIP11	NM_001321851
TSC1	NM_000368
TSC2	NM_000548
TSHR	NM_000369
TTL	NM_153712
TYK2	NM_003331
U2AF1	NM_001025203
UNC13D	NM_199242
USP6	NM_001304284
VHL	NM_000551
VTI1A	NM_001318203
WAS	NM_000377
WIF1	NM_007191
WRAP53	NM_001143990
WRN	NM_000553
WT1	NM_000378
WWTR1	NM_001168278
XPA	NM_000380
XPC	NM_004628
XPO1	NM_003400
XRCC2	NM_005431
YWHAE	NM_006761
ZBTB16	NM_001018011
ZMYM2	NM_001190964
ZNF331	NM_001079906
ZNF384	NM_001039920
ZNF521	NM_001308225
ZRSR2	NM_005089
